# Supplementary material for: Effective Coverage of Modern Contraceptive Use in Ethiopia: An Ecological Linking Analysis of Service Provision Assessment and National Health Equity Surveys
Source: Int J Environ Res Public Health. 2024 Nov 26;21(12):1570. doi: 10.3390/ijerph21121570 (PMC11675477; doi:10.3390/ijerph21121570)
Supplement: Supplementary file 1 [file ijerph-21-01570-s001.zip]

Archive with 1 entries (1 files):
- ijerph-3276667 supplementary.pdf
